# Supplementary material for: Interaction of Hoechst 33342 with POPC Membranes at Different pH Values
Source: Molecules. 2023 Jul 25;28(15):5640. doi: 10.3390/molecules28155640 (PMC10420284; doi:10.3390/molecules28155640)
Supplement: Supplementary file 1 [file molecules-28-05640-s001.zip]

Archive with 1 entries (1 files):
- molecules-2509446-supplementary.pdf
